# Supplementary material for: Excitatory VTA to DH projections provide a valence signal to memory circuits
Source: Nat Commun. 2020 Mar 19;11:1466. doi: 10.1038/s41467-020-15035-z (PMC7081331; doi:10.1038/s41467-020-15035-z)
Supplement: Supplementary file 3 — Source Data [file 41467_2020_15035_MOESM3_ESM.xlsx]

## Sheet: Fig 2
	Fig. 2b
	MALES				VEH	n=5					CNO		n=9
	Freezing		72.2222	72.2222	88.8889	77.7778	66.6667	22.2222	11.1111	16.6667	22.2222	50	61.1111	22.2222	33.3333	55.5556
	Activity		2.37	6.26	3.1	2.13	2.39	4.2	10.58	16.77	6.57	2.96	2.62	12.43	5.75	3.71
	FEMALES				VEH		n=7						CNO	n=8
	Freezing		72.2222	61.1111	27.7778	11.1111	22.2222	44.4444	50	38.8889	5.55556	5.55556	22.2222	11.1111	38.8889	16.6667	16.6667
	Activity		3.64	7.5	6.28	9.06	10.38	9.04	3.95	7.07	8.28	12.44	10.75	10.64	8.86	6.92	13.33
	Fig. 2c				VEH		n=6					CNO	n=10
	Freezing		33	22	44	39	44	33	39	33	6	33	6	11	6	39	22	39
	Activity		6.98	5.78	4.89	5.38	7.89	9.35	2.46	4.12	10.82	3	11.62	15.72	7.83	3.76	17.38	6.21

## Sheet: Fig 3
	Fig. 3c				VEH	n=6					CNO	n=6
	MALES		1	2	3	4	5	6	7	8	9	10	11	12
	left	E1	61.1111	66.6667	61.1111	77.7778	77.7778	50	72.2222	61.1111	66.6667	77.7778	77.7778	66.6667
		E2	66.6667	66.6667	61.1111	72.2222	61.1111	38.8889	83.3333	61.1111	77.7778	72.2222	94.4444	72.2222
		E3	50	44.4444	33.3333	44.4444	50	44.4444	88.8889	44.4444	72.2222	77.7778	77.7778	55.5556
		E4	50	44.4444	44.4444	61.1111	22.2222	27.7778	66.6667	38.8889	61.1111	44.4444	66.6667	50
		E5	27.7778	50	44.4444	50	33.3333	22.2222	61.1111	22.2222	38.8889	33.3333	55.5556	50
		E6	44.4444	27.7778	33.3333	44.4444	16.6667	11.1111	55.5556	16.6667	55.5556	22.2222	66.6667	22.2222
		E7	44.4444	27.7778	33.3333	44.4444	16.6667	11.1111	55.5556	16.6667	55.5556	22.2222	66.6667	22.2222
	middle				VEH	n=6					CNO	n=6
		E1	61.1111	66.6667	61.1111	77.7778	77.7778	50	72.2222	61.1111	66.6667	77.7778	77.7778	66.6667
		E7	44.4444	27.7778	33.3333	44.4444	16.6667	11.1111	55.5556	16.6667	55.5556	22.2222	66.6667	22.2222
		R	88.8889	83.3333	94.4444	77.7778	77.7778	66.6667	61.1111	66.6667	61.1111	38.8889	83.3333	44.4444
	right	RI	44.4444	55.5556	61.1111	33.3333	61.1111	55.5556	5.55556	50	5.55556	16.6667	16.6667	22.2222
	Fig. 3d
	FEMALES				VEH	n=7			veh			CNO	n=6
	left	E1	83.3333	88.8889	66.6667	77.7778	83.3333	83.3333	66.67	61.1111	88.8889	66.6667	66.6667	72.2222	94.44
		E2	83.3333	94.4444	61.1111	83.3333	61.1111	50	72.22	44.4444	66.6667	66.6667	72.2222	55.5556	83.3333
		E3	72.2222	88.8889	61.1111	72.2222	88.8889	22.2222	38.89	11.1111	61.1111	66.6667	38.8889	44.4444	44.4444
		E4	83.3333	61.1111	50	61.1111	38.8889	61.1111	11.11	22.2222	61.1111	55.5556	11.1111	38.8889	38.8889
		E5	77.7778	44.4444	44.4444	66.6667	27.7778	38.8889	11.11	27.7778	44.4444	50	11.1111	11.1111	27.77
		E6	72	66	22	72	33	22	11.11	11	27	50	11	11	27.77
	middle				VEH	n=7						CNO	n=6
		E1	83.3333	88.8889	66.6667	77.7778	83.3333	83.3333	66.6667	61.1111	88.8889	66.6667	66.6667	72.2222	94.4444
		E6	72	66	22	72	33	22	11	11	27	50	11	11	27
		R	100	88.8889	72.2222	94.4444	61.1111	66.6667	50	11.1111	38.8889	66.6667	33.3333	22.2222	16.6667
	right	RI	28	22.8889	50.2222	22.4444	28.1111	44.6667	39	0.111111	11.8889	16.6667	22.3333	11.2222	-10.3333
	Fig. 3e
	MALES + FEMALES							MALES												FEMALES
		E1	72.2222	77.7778	77.7778	61.1111	77.7778	77.7778	66.6667	66.6667	66.6667	61.1111	50	77.7778	88.8889	66.6667	77.7778	83.3333	83.3333	66.6667	61.1111	72.2222	88.8889	66.6667	66.6667	72.2222
		E2	83.3333	94.4444	72.2222	66.6667	72.2222	61.1111	77.7778	72.2222	66.6667	61.1111	38.8889	72.2222	94.4444	61.1111	94.4444	61.1111	50	44.4444	44.4444	83.3333	66.6667	66.6667	72.2222	55.5556
		E3	88.8889	77.7778	77.7778	50	44.4444	50	72.2222	55.5556	44.4444	33.3333	44.4444	44.4444	88.8889	61.1111	94.4444	88.8889	22.2222	55.5556	11.1111	44.4444	61.1111	66.6667	38.8889	44.4444
		E4	66.6667	66.6667	44.4444	50	61.1111	22.2222	61.1111	50	44.4444	44.4444	27.7778	61.1111	61.1111	50	77.7778	38.8889	61.1111	22.2222	22.2222	38.8889	61.1111	55.5556	11.1111	38.8889
		E5	61.1111	55.5556	33.3333	27.7778	50	33.3333	38.8889	50	50	44.4444	22.2222	50	44.4444	44.4444	83.3333	27.7778	38.8889	11.1111	27.7778	33.3333	44.4444	50	11.1111	11.1111
		E6	55.5556	66.6667	22.2222	44.4444	44.4444	16.6667	55.5556	22.2222	27.7778	33.3333	11.1111	44.4444	66.66	22.22	33.33	22.22	11.11	11.11	33.33	27.78	50	11.11	11.11	27.78
		E7	55.5556	55	44	44.4444	44.4444	16.6667	55.5556	22.2222	27.7778	11	44	44.4444	44.44	22.22	33.33	22.22	11.11	11.11	33.33	27.78	38.89	11.11	11.11	27.78
						VEH MALE	n=6				CNO MALE	n=6				VEH FEMALE	n=6						CNO FEMALE	n=6
		E1	72.2222	77.7778	77.7778	61.1111	77.7778	77.7778	66.6667	66.6667	66.6667	61.1111	50	77.7778	88.8889	66.6667	77.7778	83.3333	83.3333	66.6667	61.1111	72.2222	88.8889	66.6667	66.6667	72.2222
		E7	55.5556	55	44	44.4444	44.4444	16.6667	55.5556	22.2222	27.7778	11	44	44.4444	44.44	22.22	33.33	22.22	11.11	11.11	33.33	27.78	38.89	11.11	11.11	27.78
		R	88.8889	83.3333	94.4444	77.7778	77.7778	66.6667	61.1111	44.6667	50	16.77	77.78	44.4444	88.8889	72.2222	94.4444	61.1111	66.6667	50	11.1111	38.8889	27.78	33.3333	22.2222	16.6667
		RI	33.3333	28	50	33.3333	33.3333	50	5.55556	22	22	5.55556	33.3333	0	44.4489	50.0022	61.1144	38.8911	55.5567	38.89	-22.2189	11.1089	-11.1133	22.2233	11.1122	-11.1133

## Sheet: Fig 4
	Fig. 4c
	MALES
		E1	66.6667	55.5556	88.8889	61.1111	44.4444	55.5556	88.8889	77.7778	88.8889	88.8889	88.8889	77.7778	88.8889	66.6667	66.6667	77.7778	88.8889	88.8889	83.3333	88.8889	83.3333	88.8889
		E2	61.1111	66.6667	72.2222	66.6667	44.4444	55.5556	61.1111	66.6667	61.11	66.6667	44.4444	55.5556	44.4444	61.11	61.11	72.22	72.2222	66.6667	44.4444	55.5556	44.4444	61.11
		E3	44.4444	38.8889	66.6667	33.3333	33.3333	27.7778	55.56	38.8889	66.6667	55.56	33.3333	38.89	38.89	33.33	44.4444	38.8889	66.6667	61.11	33.3333	27.7778	50	22.22
		E4	22.2222	50	44.4444	38.8889	5.55556	33.3333	38.8889	44.44	44.4444	38.8889	22.22	33.3333	33.33	33.3333	50	55.56	55.56	38.8889	11.11	33.3333	11.11	33.3333
		E5	38.8889	44.4444	72.2222	50	22.2222	72.2222	22.22	44.4444	61.11	55.56	22.2222	61.11	22.2222	61.11	38.8889	44.4444	72.2222	50	22.2222	72.2222	22.2222	66.67
		E6	55.5556	33.3333	50	50	16.6667	50	44.44	33.3333	50	61.11	11.11	44.44	16.6667	55.56	55.5556	33.3333	61.11	44.44	16.6667	50	16.6667	33.33
		E7	50	16.6667	44.4444	38.8889	0	50	50	22.22	44.4444	38.8889	0	55.56	22.22	44.44	44.44	22.22	44.4444	44.44	5.56	44.44	33.33	44.44
		E8	22.2222	16.6667	38.8889	33.3333	5.55556	61.1111	22.2222	16.6667	22.22	33.3333	11.11	61.1111	5.55556	61.1111	22.2222	16.6667	38.8889	33.3333	5.55556	61.1111	11.11	61.1111
		E9	16.6667	11.1111	27.7778	38.8889	16.6667	27.7778	11.1111	27.7778	11.1111	16.6667	5.55556	16.6667	33.3333	22.2222	5.55556	22.2222	11.1111	38.8889	5.55556	11.1111	22.2222	33.3333
						VEH	n=6					OPTO	n=8							OPTO+APV	n=8
		E1	66.6667	55.5556	88.8889	61.1111	44.4444	55.5556	88.8889	77.7778	88.8889	88.8889	88.8889	77.7778	88.8889	66.6667	66.6667	77.7778	88.8889	88.8889	83.3333	88.8889	83.3333	88.8889
		E9	16.6667	11.1111	27.7778	38.8889	16.6667	27.7778	11.1111	27.7778	11.1111	16.6667	5.55556	16.6667	33.3333	22.2222	5.55556	22.2222	11.1111	38.8889	5.55556	11.1111	22.2222	33.3333
		R	11.1111	22.2222	38.8889	11.1111	5.55556	33.3333	44.4444	55.5556	50	50	66.6667	66.6667	50	44.4444	16.6667	33.3333	22.2222	44.4444	22.2222	16.6667	44.4444	44.4444
		RI	-5.55556	11.1111	11.1111	-27.7778	-11.1111	5.55556	33.3333	27.7778	38.8889	33.3333	61.1111	50	16.6667	22.2222	11.1111	11.1111	11.1111	5.55556	16.6667	5.55556	22.2222	11.1111
	Fig 4d
	MALES				VEH	n=8							REMINDER		n=8							OPTO	n=8						OPTO+APV		n=8
	DG	26	28	32	48	36	32	38	34	112	74	74	68	108	106	58	42	86	78	40	72	54	58	72	98	38	40	36	20	28	44	60	40
	CA3	66	64	85	142	59	88	92	72	371	244	200	191	411	307	160	131	213	216	91	128	114	131	170	264	102	96	71	44	61	91	131	102
	Data not shown
					VEH										AAV-GFP
		DG	22	21	35	52	39	28	33	30	17	22	25	13	52	19	28	44
	Fig 4h
	FEMALES
	Extinction	E1	16.6667	73.3333	27.7778	27.7778	55.5556	55.5556	22.22	44.44	27.7778	27.7778	61.11	55.5556	37.78	44.44	27.7778	33.33	55.5556	50
		E2	16.6667	27.7778	22.2222	33.3333	33.3333	44.4444	22.22	27.7778	22.2222	33.3333	55.56	55.5556	16.6667	27.7778	22.2222	33.3333	33.3333	38.89
		E3	11.1111	50	22.2222	22.2222	44.4444	38.8889	11.1111	37.78	33.33	22.2222	33.33	22.22	11.1111	50	22.2222	11.11	22.22	38.8889
		E4	16.6667	11.1111	38.8889	16.6667	22.2222	22.2222	16.6667	11.1111	38.8889	16.6667	22.2222	22.2222	16.6667	11.1111	38.8889	16.6667	22.2222	33.33
		E5	5.55556	33.3333	27.7778	0	22.2222	16.6667	5.55556	33.3333	27.7778	5.56	11.11	16.6667	5.55556	33.3333	16.67	0	11.11	16.6667
		E6	5.55556	22.2222	5.55556	11.1111	16.6667	22.2222	11.11	11.11	22.22	5.56	16.6667	22.2222	5.55556	27.78	5.55556	11.1111	16.6667	11.11
			n=6	n=6	n=6
	Reinstatement		AAV-GFP + 4Hz	4Hz	20Hz
			11.1111	38.8889	27.7778
			5.55556	72.2222	16.6667
			5.55556	22.2222	5.55556
			16.6667	72.2222	33.3333
			22.2222	33.3333	16.6667
			16.6667	66.6667	27.7778
	RI				AAV-GFP + 4Hz						4Hz						20Hz
			-5.56	-17	0	5.56	6	-38.89	27.7778	66.6667	16.6667	55.5556	11.1111	50	-11.1111	-55.5556	-16.6667	-38.8889	-16.6667	-38.8889

## Sheet: Fig 5
Fig 5c
MALES							VEH	n=11											CNO n=13
Preference	CPP		5	-3.14	17.76	-8.65	7.12	5.7	9.1	8.27	-11.96	13.22	1.02	-9.98	4.72	-1.11	6.47	9.53	25.9	11.54	-5.05	18.99	10.38	7.31	-5.82	-2.8
	M-CPP		25.65	-15.5	15.77	-6.59	20.94	22.79	75.09	47.87	24.91	19.15	27.31	-9.47	21.1	-0.09	17.27	5.48	29.03	31.63	-13.63	13.35	47.36	-0.99	-7.46	45.33
Activity	CPP		30.43	36.739	43.152	22.643	17.182	25.724	33.715	34.882	40.125	38.869	30.69	22.862	17.341	36.814	42.672	30.4	24.536	42.809	37.014	42.698	30.926	20.57	35.288	21.921
	M-CPP		69.727	58.259	77.99	43.086	30.258	50.433	30.224	52.862	77.177	65.64	56.778	32.127	30.055	79.223	74.369	87.509	77.251	57.324	53.884	64.253	32.037	32.008	44.94	42.249
Fig 5d
FEMALES						VEH	n=6				CNO	n=6
Preference	CPP		-5.87	6.56	6.42	11.56	10.12	2.1	12.87	2.71	1.54	1.59	8.67	4.77
	M-CPP		8.01	25.23	9.88	16.85	56.54	28.59	-12.95	8.9	8.08	-0.53	21.33	3.79
Activity	CPP		46.36	46.992	53.087	35.279	23.381	33.809	16.206	33.907	32.627	36.095	48.395	21.071
	M-CPP		76.651	78.354	74.469	70.216	46.276	55.372	42.894	72.451	57.293	50.676	89.205	32.343
Fig 5e
MALES + FEMALES			Male Veh n=6						Male CNO n=6												Female CNO n=6
Preference	CPP		-0.67	-16.02	7.57	-6.42	5.92	5.37	-7.9	8.14	-4.3	5.21	17.66	18.67	-13.06	1.89	-3.17	12.66	18	1.02	15.22	3.38	-6.42	11.16	10	-3.14
	M-CPP		25.65	15.5	15.77	26	20.94	22.79	9.47	21.1	11	17.27	5.48	20	19	26.7	21	16.85	56.54	28.59	-12.95	8.9	-12.5	-0.53	11	3.79
Activity	CPP		30.43	36.739	43.152	22.643	17.182	25.724	36.814	42.672	30.4	24.536	42.809	37.014	22.862	17.341	36.814	42.672	30.4	24.536	42.809	37.014	42.698	30.926	20.57	35.288
	M-CPP		69.727	58.259	77.99	43.086	30.258	50.433	79.223	74.369	87.509	77.251	57.324	53.884	52.127	50.055	79.223	74.369	87.509	77.251	57.324	53.884	64.253	72.037	52.008	74.94
Fig 5f			CPP	4 Hz	8 Hz	20 Hz	M-CPP
		n=6	3.53	16.24	2.6	14.74	45.26
			23.39	3.94	22.12	17.41	64.58
			4.62	-15.07	-14.99	-20.92	61.23
			21.82	9.94	-4.23	2.82	29.86
			20.29	7.34	-3.64	-12.8	53.89

## Sheet: Fig 6
	Fig. 6c
	MALE
	E1	38.8889	61.1111	50	44.4444	66.6667	38.889	33.333	33.333	27.778	44.444	38.889	38.889	44.44	66.67	66.67	55.56	72.22	66.667	44.444
	E2	44.4444	55.5556	50	55.5556	72.2222	38.889	38.889	16.667	44.444	44.444	38.889	44.444	50	66.67	66.67	44.44	61.11	44.444	38.889
	E3	22.2222	16.6667	11.1111	27.7778	11.1111	16.667	5.5556	5.5556	5.5556	44.111	27.778	33.333	5.556	5.556	38.89	50	27.78	27.778	27.778
	E4	11.1111	22.2222	22.2222	5.55556	33.3333	22.222	16.667	11.111	22.222	5.5556	16.667	33.333	5.556	44.44	55.56	22.22	44.44	33.333	11.111
	E5	44.4444	16.6667	16.6667	22.2222	38.8889	5.5556	16.667	11.111	11.111	22.222	11.111	5.5556	16.67	38.89	16.67	38.89	61.11	22.222	94.444
	E6	11.1111	22.2222	11.1111	5.55556	5.55556	16.667	22.222	11.111	11.111	5.5556	5.5556	22.222	16.67	88.89	27.78	11.11	27.78	11.111	11.111
					VEH	n=9									CNO	n=10
	E1	50	44.4444	33.333	33.333	27.778	38.889	44.44	55.56	44.444	38.8889	61.1111	66.6667	38.889	44.444	38.889	66.67	66.67	72.22	44.444
	E6	11.1111	5.55556	22.222	11.111	11.111	22.222	16.67	11.11	11.111	11.1111	22.2222	5.55556	16.667	5.5556	5.5556	8.89	27.78	27.78	11.111
	R	61.111	55.556	44.444	22.222	27.778	72.22	50	50	55.56	50	77.7778	61.1111	72.222	44.444	55.556	88.89	50	38.89	50
	RI	49.9999	50.0004	22.222	11.111	16.667	49.998	33.33	38.89	44.449	38.8889	55.5556	55.5556	55.555	38.8884	50.0004	80	22.22	11.11	38.889
	Fig. 6d
	FEMALE	56	33	56	61	28	61	44	33	56	44	61
		39	61	44	56	50	44	61	39	56	50	56
		28	61	17	61	11	17	33	17	44	11	17
		17	22	22	11	17	39	39	17	50	50	22
		39	6	11	33	6	39	17	17	33	11	17
		22	11	22	17	6	33	17	17	17	22	11
				VEH	n=5				CNO	n=6
	E1	56	33	56	61	28	61	44	33	56	44	61
	E6	22	11	22	17	6	33	17	17	17	22	11
	R	50	28	39	22	17	56	44	50	22	17	6
	RI	28	17	28	27	33	23	27	33	33	33	28
	Fig. 6f
	MALE				VEH	n=7							CNO	n=7
	Preference	CPP	2.69	8.52	17.29	4.17	10.64	10.79	-0.7	4.32	26.39	-10.34	11.79	14.82	-3.93	5.15
		M-CPP	20.97	10.17	35.43	43.76	24.03	27.53	10.51	20.11	27.32	19.91	50.85	17.33	23.79	31.48
	Activity	CPP	14.044	28.282	37.988	13.133	25.486	35.186	12.49	32.073	26.415	37.556	26.912	30.534	27.657	28.075
		M-CPP	46.882	53.831	62.696	50.804	62.508	83.096	51.215	115.395	74.28	105.256	68.769	96.793	46.432	79.285
	Fig. 6g
	FEMALE				VEH	n=5					CNO	n=6
	Preference	CPP	16.3	24.54	18.6	-16.06	2.1	16.8	12.08	8.3	10.58	23.46	-8.28
		M-CPP	27.02	38.8	28.76	35.84	25.04	31.94	25.02	37.68	30.16	37.46	13.5
	Activity	CPP	21.316	19.301	21.585	34.877	34.805	18.839	12.469	9.032	35.573	19.628	20.599
		M-CPP	38.462	45.076	31.926	59.45	51.546	39.753	38.049	29.144	62.191	26.918	36.017

## Sheet: Fig 7
	Fig 7a
						MALE	n=6					FEMALE	n=6
	DH	baseline		0.13253	0.268322	0.125303	0.174797	0.0848485	0.0796813	0.278773	0.284298	0.356865	0.248393	0.255501	0.221228
		FER		0.266393	0.225	0.473029	0.339056	0.232227	0.235294	0.300211	0.361111	0.502008	0.57277	0.387283	0.543103
		M-CPP		0.292181	0.401639	0.243478	0.170404	0.38326	0.350427	0.495727	0.536697	0.530172	0.334884	0.575221	0.523438
	VTA	baseline		73	67	81	43	121	97	68	71	89	58	61	56
		FER		65	54	114	79	49	56	71	65	125	122	67	63
		M-CPP		71	98	56	38	87	82	58	117	123	72	65	67
	Lateral habenula					MALE	n=6					FEMALE	n=6
		baseline		0.93253	0.89	0.98	0.925303	0.9776	0.969	0.975	0.97	0.865	0.89	0.97	0.898
		FER		0.926639	0.98	0.9667	0.976	0.85	0.88	0.973	0.97529	0.946	0.972	0.983	0.88
		M-CPP		0.9123	0.91	0.813	0.9687	0.9744	0.9678	0.82	0.975	0.813	0.97	0.978	0.98
	Fig 7c					Male	n=5		n=6		Female	Female	Female	Female
		Glu currents	Control	312	155	369	517	143	187	400	357	244	210	149
			DAMGO	15	42	81	118	61	49	100	49	19	23	25
						Male	n=5				Female		n=6
		GABA currents	Control	813	440	320	284	496	495	457	251	1096	663	151
			DAMGO	200	36	61	70	83	128	150	137	300	90	164
					Glu							GABA
		Ciurrent ratio	Male	0.0480769	0.270968	0.219512	0.22824	0.426573		0.246002	0.0818182	0.190625	0.246479	0.167339
			Female	0.262032	0.25	0.137255	0.0778689	0.109524	0.167785	0.258586	0.328228	0.545817	0.273723	0.135747	1.08609
		Decay time				Glu								GABA
			Male	14.0114	10.8023	8.0837	27.1246	19.2381	19.2699	32.6936	26.3958	31.8575	25.7759	21.4664	27.5026	13.8279	17.5069
			Female	13.4062	8.2597	4.1355	5.1194	6.1861	7.4073		22.8527	25.6437	17.3558	23.0158	22.3117	24.014	21.0312	21.5073

## Sheet: Fig S6
		Fig. S6a
				cell number	PEAK CURRENT (pA)		DECREASE (%)
					CONTROL	CNO
				4173	174.44	68.99	60.4506
				4174	158.11	54.38	65.6062
				4175	162.03	47.44	70.7215
				4176	292.54	10.04	96.568
		Fig. S6b
		MALES				VEH	n=5					CNO	n=9
		Activity training		22.15	22.98	18.33	20.86	21.21	22.43	22.82	23.48	21.66	22.09	22.71	27.53	27.9	23.14
		Activity ES		61.77	61.53	74.13	69.87	81.9	53.71	67.07	66.18	58.44	89.6	50.31	80.54	83.65	61.08
		FEMALES
		Activity training		24.34	24.16	18.63	23.39	18.01	22.41	21.17	21.18	28.96	23.71	24.01	23.09	21.39	11.54	18.85
		Activity ES		67.27	71.92	66.95	65.75	63.66	80.46	74.21	61.18	52.71	86.59	52.67	84.22	90.49	64.55	73.1
		Fig. S6c left
		MALES					Context A		n-8					Context B		n=5
		CPFE		67	78	39	39	28	50	61	44	11	11	22	6	28
		Fig. S6c right					MALE		n=9								FEMALE		n=9
		Context A		88.8889	83.3333	94.4444	77.7778	77.7778	66.6667	55.5556	55	44	88.8889	66.6667	77.7778	83.3333	83.3333	66.6667	61.1111	72.2222	88.8889
		Context B		5.56	0	22.22	11.11	0	16.6667	5.56	5.56	5.56	5.56	5.56	11.11	5.56	5.56	11.11	0	0	0
		Fig. S6d						VEH	n=7 (3m, 4f)						CNO		n=8 (3m, 5f)
		SUM infusion of Gi DREADD		No	6	5	2	9	13	14	15	1	4	3	7	8	12	10	11
		male		Freeezing	61	56	44	61		61	78	61	56	44	56	56	22	61	39
		female		Activity	1.29	4.69	3.05	1.27		2.89	0.54	1.77	1.62	1.76	2.28	2.61	6.12	3.79	5.38
		Fig. S6d		E1	E2	E3	E4	E5	E6	E7	E8						VEH	n=5(3m, 2f)			CNO		n=6 (3m, 3f)
				56	44	39	61	39	33	56	22		E1	44	56	56	22	61	61	56	44	61	61	78
				44	72	61	61	61	61	56	11		E8	22	11	28	6	22	44	22	33	33	22	11
				61	78	83	83	83	61	67	28		R	39	39	50	39	39	55	56	72	44	33	44
				61	44	33	50	39	17	39	6
				78	61	11	6	22	11	11	22
				44	50	56	28	50	44	50	44		Rscore	17	28	22	33	17	11	34	39	11	11	33
				56	39	61	11	33	28	11	22
				56	56	39	72	56	61	61	33
				22	39	11	17	17	11	11	33
				61	67	72	67	72	61	44	22
				61	78	67	78	83	78	55	11

## Sheet: Fig S7
	Fig S7a
	MALES				Shock Training		n=7					OPTO 4 Hz training		n=8
		61.11	55.5	44.44	38.89	61.11	55.56	77.78	11.11	0	0	0	0	5.56	0	0
	Fig S7b			VEH	n=7							APV UNILAT		n=8						APV BILAT	n=7
	MALES	44.44	55.5	44.44	72.22	61.11	72.22	77.78	61.11	66.67	38.89	55.56	72.22	66.67	55.56	44.44	22.22	11.11	33.33	16.67	16.67	22.22	5.56

## Sheet: Fig S9
	Fig S9b		MALES	MALES	FEMALES	FEMALES	FEMALES	MALES	MALES	MALES	MALES	FEMALES	FEMALES	FEMALES	FEMALES	FEMALES
	MALES				MOR 2 mg/kg training		n=5				MOR 5 mg/kg training			n=9
		CPP	15.85	8.44	-1.88	11.97	8.37	5	17.76	7.12	5.7	9.1	8.27	-11.96	18.22	1.02
	Preference index	M-CPP	7.08	-7.9	7.28	8.36	21.3	25.65	15.77	20.94	22.79	75.09	47.87	24.91	18.15	27.31
	Activity	CPP	24.197	46.105	26.797	36.49	53.569	30.43	43.152	17.182	25.724	33.715	34.882	40.125	38.869	30.69
		M-CPP	41.935	59.276	47.525	49.139	70.468	69.727	77.99	30.258	50.433	30.224	52.862	77.177	65.64	56.778
	Fig S9d		MALES	MALES	MALES	FEMALES	FEMALES	FEMALES	MALES	MALES	MALES	FEMALES	FEMALES	FEMALES
					STRESS	n=6					MOR	n=6
		CPP	12.87	2.71	1.54	1.59	8.67	4.77	12.87	2.71	1.54	1.59	8.67	4.77
	Preference index	M-CPP	-0.58	-8.79	11.66	4.51	19.53	2.04	25.23	0.85	16.85	56.54	28.59	19.7
	Activity	CPP	46.992	53.087	35.279	23.381	33.809	18.364	16.206	33.907	32.627	36.095	48.395	21.071
		M-CPP	42.513	69.498	67.932	39.977	42.326	26.105	78.354	74.469	70.216	46.276	55.372	31

## Sheet: Fig S10
	Fig S10a	CPP			VEH	n=6						CNO	n=8
	FEMALES	Preference	7.57	5.92	25.37	9.06	10.2	1.95	8.14	5.21	17.66	18.67	11.81	7.35	10.66	3.08
		Activity	77.99	30.258	50.433	30.224	52.862	56.778	30.055	74.369	87.509	77.251	57.324	64.253	32.037	32.008
	Fig S10b
	FEMALES	n=5	CPP	CPP+4Hz	CPP+20Hz	M-CPP
	during CPP		12.27	8.93	14.12	41.23
			7.89	11.11	9.95	26.79
			21.34	-13	4.4	38.89
			19.62	23.33	17.6	41.23
			12.25	16.67	14.23	62.28
	Fig S10c
	FEMALES	n=5	CPP	M-CPP	M-CPP +4HZ	M-CPP +20 Hz
	during M-CPP		3.53	42.23	41	45.26
			3.39	22.06	26.88	24.58
			4.62	51.23	49.68	61.23
			8.76	22.93	21.6	23.86
			9.94	34.29	24.23	33.89

[truncated: 1 more sheets: Fig S11]
